# Supplementary material for: The G-allele of rs10830963 in MTNR1B Exerts Stage-Specific Effects Across the Trajectory of Type 2 Diabetes: A Multi-State Analysis
Source: Int J Mol Sci. 2025 Aug 14;26(16):7855. doi: 10.3390/ijms26167855 (PMC12386872; doi:10.3390/ijms26167855)
Supplement: Supplementary file 1 [file ijms-26-07855-s001.zip]

Archive with 1 entries (1 files):
- ijms-3749634-supplementary.pdf
